# Supplementary material for: SCIG: Machine learning uncovers cell identity genes in single cells by genetic sequence codes
Source: Nucleic Acids Res. 2025 May 28;53(10):gkaf431. doi: 10.1093/nar/gkaf431 (PMC12117433; doi:10.1093/nar/gkaf431)
Supplement: gkaf431_Supplemental_Files [file gkaf431_supplemental_files.zip]

Archive with 2 entries (2 files):
- SCIG_Supplementary Tables 1-6.xlsx
- SCIG_Supplementary_Figures1-10.pdf
