# Supplementary material for: SCIG: Machine learning uncovers cell identity genes in single cells by genetic sequence codes
Source: Nucleic Acids Res. 2025 May 28;53(10):gkaf431. doi: 10.1093/nar/gkaf431 (PMC12117433; doi:10.1093/nar/gkaf431)
Supplement: gkaf431_Supplemental_Files [file gkaf431_supplemental_files.zip › SCIG_Supplementary Tables 1-6.xlsx]

## Sheet: Supplementary Table 1
Supplementary Table 1: Manually curated cell identity genes from literature (Xia et al. 2020, Nature Communications 11(1): 2696)
Gene name	Reference (PUBMED ID)	cell_type	differentiation driver	differentiation required	functional related	cell marker	evidence
ABCC1	MRP1 Plays a Role in Regulating Hematopoietic Stem Cell Oxidative Stress and Differentiation Via MRP1-Dependent Gsh Efflux	hematopoietic stem cell		1			MRP1 Plays a Role in Regulating Hematopoietic Stem Cell Oxidative Stress and Differentiation Via MRP1-Dependent Gsh Efflux
ALDH1A1	22198153	hematopoietic stem cell				1	High levels of the aldehyde dehydrogenase isoform ALDH1A1 are expressed in hematopoietic stem cells (HSCs); Consistent with an earlier report, we find that loss of ALDH1A1 does not affect HSCs.
BMI1	12714971	hematopoietic stem cell	1				our results indicate that Bmi-1 is essential for the generation of self-renewing adult HSCs.
CD164	Characterization of hematopoietic precursor cell Flt3R/CD164 expression and capacity of colonization formation from different human hematopoietic tissues	hematopoietic stem cell				1	Using three-color analysis and coexpression of CD34+/flt3R/Cd164, CD34+/flt3Rplusminus (dimmed) HPC group isolated from all the tissue samples were CD164 positiv
CD34	21873977	hematopoietic stem cell				1	The transcription factor RUNX1 is essential to establish the haematopoietic gene expression programme; however, the mechanism of how it activates transcription of haematopoietic stem cell (HSC) genes is still elusive. Here, we obtained novel insights into RUNX1 function by studying regulation of the human CD34 gene, which is expressed in HSCs.
CD38	12529675	hematopoietic stem cell				1	CD34 and CD38 have been regarded as important markers for HSC
CXCR4	11994419	hematopoietic stem cell			1		HSC migrated only in response to stromal derived factor-1alpha, the ligand for the CXC chemokine receptor 4 (CXCR4). CXCR4 expression by HSC was confirmed by reverse transcription polymerase chain reaction analysis.
ETV6	25581430	hematopoietic stem cell	1				identify a central role for ETV6 in hematopoiesis and malignant transformation
FLT3	18490735	hematopoietic stem cell			1		Human Flt3 is expressed at the hematopoietic stem cell and the granulocyte/macrophage progenitor stages to maintain cell survival
GFI1	20861919	hematopoietic stem cell		1			Transcription factor Growth factor independence 1 (Gfi1) is required for multilineage blood cell development, from stem and progenitor cells to differentiated lymphoid and myeloid cells
GFI1B	20861919	hematopoietic stem cell		1			Transcription factor Growth factor independence 1 (Gfi1) is required for multilineage blood cell development, from stem and progenitor cells to differentiated lymphoid and myeloid cells
HOXB4	22084016	hematopoietic stem cell		1			HOXB4 can enhance the differentiation of embryonic stem cells by modulating the hematopoietic niche
JAK2	24677703	hematopoietic stem cell		1			Critical role of Jak2 in the maintenance and function of adult hematopoietic stem cells.
KIT	24446491	hematopoietic stem cell			1		c-Kit is required for HSC function, gain and loss-of-function c-Kit mutants suggest that even small changes in c-Kit signaling profoundly affect HSC function
LMO2	23378057	hematopoietic stem cell		1			These results are significant in light of the crucial role of Lmo2 in the maintenance of the HSC
MYB	24516162	hematopoietic stem cell		1			We observed that deletion of the B-myb gene leads to depletion of the HSC pool and losses of mature cells
NOTCH1	11895769	hematopoietic stem cell		1			Notch1 affects 2 decision points in stem cell regulation, favoring self-renewal over differentiation and lymphoid over myeloid lineage outcome
PROM1	23285731	hematopoietic stem cell				1	We have evaluated the coexpression of hematopoietic markers CD34, CD133, CD90, CDCP1, and CD117 and activation antigen CD38 using multicolor flow cytometry.
PTEN	16598206	hematopoietic stem cell				1	Pten dependence distinguishes haematopoietic stem cells from leukaemia-initiating cells
RUNX1	11721959	hematopoietic stem cell	1				RUNX1/AML1: a central player in hematopoiesis.. Many lines of evidence have shown that RUNX1 plays a critical role in regulating the development and precise maintenance of mammalian hematopoiesis
STAT5A	28157188	hematopoietic stem cell	1				STAT5A/B-deficient hematopoietic progenitors failed to repopulate the bone marrow in competitive repopulation assays and have a reduced ability to respond to early-acting cytokines such as interleukin (IL)-3 and stem cell factor (SCF), indicating that STAT5 proteins are important regulators of hematopoietic stem cell (HSC) biology
STAT5B	28157188	hematopoietic stem cell	1				STAT5A/B-deficient hematopoietic progenitors failed to repopulate the bone marrow in competitive repopulation assays and have a reduced ability to respond to early-acting cytokines such as interleukin (IL)-3 and stem cell factor (SCF), indicating that STAT5 proteins are important regulators of hematopoietic stem cell (HSC) biology
TGFB1	25833962	hematopoietic stem cell		1			TGF-β signaling in the control of hematopoietic stem cells
ZBTB16	26941402	hematopoietic stem cell			1		Our study reveals a new role for plzf in regulating HSC function that is linked to cell cycle regulation, and positions plzf as a key player in controlling HSC homeostasis
BCL11A	12717432	B cell		1			Bcl11a is essential for normal lymphoid development
CD19	23210908	B cell				1	CD19: a biomarker for B cell development, lymphoma diagnosis and therapy.
CD1C	3260523	B cell				1	CD1c but neither CD1a nor CD1b molecules are expressed on normal, activated, and malignant human B cells
CD22	11967115	B cell				1	Expression and function of CD22, a B-cell restricted molecule
CD27	12685844	B cell				1	CD148 and CD27 are expressed in B cell lymphomas derived from both memory and naïve B cells.
CD320	10727470	B cell			1		Identification of a human follicular dendritic cell molecule that stimulates germinal center B cell growth
CD40	12848855	B cell				1	while CD40L is expressed on a range of cell types including activated T cells and B cells, dendritic cells granulocytes, macrophages and platelets, only CD40L on T cells is considered by most immunologists when planning experiments or analysing data. The current theory professes that T cells expressing CD40L can provide signals to B cells that induce proliferation, immunoglobulin class switching,…
CD81	14530327	B cell				1	The tetraspanin CD81 regulates the expression of CD19 during B cell development in a postendoplasmic reticulum compartment.
CD86	11726649	B cell				1	The CD80 (B7-1) and CD86 (B7-2), are expressed on the surface of freshly isolated splenic B cells, and their expression is up-regulated by lipopolysaccharides
CR2	9695184	B cell				1	The stimulus induced via the B cell receptor is a major factor in determination of the fate of naive B cells resulting in activation, elimination or anergy. The strength of B cell signal transduction is dependent not only on the affinity of antigen binding, but by positive signals via the co-receptor CD21/CD19/Tapa-1
EBF1	24733381	B cell	1				indicated that E2A, EBF1, and FoxO1 are required for the specification of the B cell lineage,
FOXO1	24733381	B cell	1				indicated that E2A, EBF1, and FoxO1 are required for the specification of the B cell lineage,
GABPB1	17582344	B cell		1			GABP regulates the expression of the IL-7R in T cells, whereas it is found to be dispensable for IL-7R expression in B cells
GFI1	27467586	B cell		1			If Gfi1 levels are high, Id1 is repressed enabling E2A to activate a specific set of B lineage genes by binding to regulatory elements for example the IL7 receptor gene. If Gfi1 levels fall below a threshold, Id1 expression increases and renders E2A unable to function, which prevents hematopoietic progenitors from engaging along the B lymphoid lineage.
IKZF3	17582344	B cell			1		regulates B cell activation and differentiation to effector stage. Represses λ5 in pre-B cells.
IL7R	16303314	B cell		1			IL-7: A key regulator of B lymphopoiesis
ITGA4	1715889	B cell			1		VLA-4/VCAM-1 interactions are important in adhesion of B cell precursors to the bone marrow microenvironment.
ITGB1	1715889	B cell			1		VLA-4/VCAM-1 interactions are important in adhesion of B cell precursors to the bone marrow microenvironment.
LEF1	17582344	B cell		1			In vitro, Lef1−/− pro-B lymphocytes proliferate in response to IL-7, but not Wnt3a, indicating that Wnt signaling may be required for expansion of pro-B lymphocytes; however, the essential targets of Lef1 in fetal-liver pro-B cells have not been determined.
MS4A1	6157744, 12357351	B cell				1	The CD20 antigen is restricted to B cells
NFKB1	20452952	B cell	1				NF-κB is absolutely essential for the survival of developing B cells in the spleen.
PAX5	17440452	B cell	1				Pax5: the guardian of B cell identity and function;Pax5-deficient mice have an arrest in B-cell development at the transition from DJ to VDJ rearrangement.
PRDM1	15772984	B cell				1	PRDM1 staining is a reliable and informative assay to define plasma cell commitment and differentiation in human normal and neoplastic B-cell lineages
PTPRC	16378097	B cell				1	CD45 links the B cell receptor with cell survival and is required for the persistence of germinal centers.
PTPRJ	12685844	B cell				1	CD148 and CD27 are expressed in B cell lymphomas derived from both memory and naïve B cells.
SDC1	23419151	B cell		1			tightly regulated HSPG expression is a requirement for normal B cell maturation, differentiation and function. In addition, the HSPG syndecan-1 functions as a versatile co-receptor for signals from the bone marrow microenvironment, essential for the survival of long-lived plasma cells and multiple myeloma (MM) plasma cells
SOX4	17582344	B cell	1				Sox4 is another HMG-box transcription factor that is essential for B cell development. The Sox4 deficiency results in embryonic lethality, and E13.5 fetal-liver cells from Sox4−/− embryos fail to expand in IL-7-supplemented in vitro culture and produce few B lymphocyte progenitors after transfer into irradiated adult recipients
STAT3	16825489	B cell	1				STAT3 positively regulates an early step in B-cell development.
TCF3	12435739, 8001125	B cell	1				Regulation of E2A activities by histone acetyltransferases in B lymphocyte development.
TNF	3117883	B cell		1			Enhancement of human B cell proliferation and differentiation by tumor necrosis factor-alpha
TNFRSF13B	15630136	B cell			1		TACI and BAFF-R mediate isotype switching in B cells.
XBP1	1146015425698670	B cell	1				Plasma cell differentiation requires the transcription factor XBP-1.Master regulate of Plasma cell identity
CNOT3	19339689	ESC		1			Cnot3 and Trim28 co-occupy many putative gene promoters with c-Myc and Zfx
ENY2	19339689	ESC		1			we conclude that Cnot3, Eny2, Fip1l1, Mga, Pcgf6, Pcid2, Smc1a, and Trim28 all play important roles in self-renewal.
ESRRB	19136965	ESC	1				Reprogramming of fibroblasts into induced pluripotent stem cells with orphan nuclear receptor Esrrb.
FIP1L1	19339689	ESC		1			we conclude that Cnot3, Eny2, Fip1l1, Mga, Pcgf6, Pcid2, Smc1a, and Trim28 all play important roles in self-renewal.
FOXD3	18653770, 8798505	ESC	1				FoxD3 is a member of the Forkhead box family and is characterized by a winged-helix DNA-binding structure. It plays an important role in embryonic development. FoxD3 also forms a regulatory network with Oct4 and Nanog to maintain the pluripotency of ESCs
GDF3	16339188	ESC		1			ECAT9 was identified as growth and differentiation factor 3 (GDF3), an important factor that helps maintain mESC pluripotency by inhibiting bone morphogenetic protein (BMP) signaling
KLF2	21414485	ESC		1			In addition to Oct4, Sox2, Nanog and c-Myc, the transcription factors Tcf3, Smad1, Stat3, Esrrb, Sall4, Tbx3, Zfx, Ronin, Klf2, Klf4, Klf5 and PRDM14 have been shown to play important roles in control of ESC state
KLF4	16904174	ESC	1				yamanaka factors
KLF5	21414485	ESC		1			In addition to Oct4, Sox2, Nanog and c-Myc, the transcription factors Tcf3, Smad1, Stat3, Esrrb, Sall4, Tbx3, Zfx, Ronin, Klf2, Klf4, Klf5 and PRDM14 have been shown to play important roles in control of ESC state
LIF	19571885, 12220864, 10428964	ESC		1			The main extracellular signal that sustains mouse ESCs self-renewal and pluripotency is the activation of leukemia inhibitory factor (LIF) pathway, and by binding LIF to the LIF receptor, signals the activation of the Stat3 that translocates into the nucleus and activates a variety of downstream genes, including Sall4, Myc, and KLF4. Stat3 suppression results in ESC differentiation, whereas const…
MGA	19339689	ESC		1			we conclude that Cnot3, Eny2, Fip1l1, Mga, Pcgf6, Pcid2, Smc1a, and Trim28 all play important roles in self-renewal.
MYC	16904174	ESC	1				yamanaka factors
NACC1	28548937	ESC		1			Nac1 promotes self-renewal of embryonic stem cells through direct transcriptional regulation of c-Myc
NANOG	16904174	ESC	1				yamanaka factors
NCL	24711389	ESC		1			Ncl's essential role in the maintenance of ESC homeostasis by shielding against differentiation-inducing redox imbalance-induced oxidative stress
NR0B1	19530134	ESC		1			Dax-1 knockdown in mouse embryonic stem cells induces loss of pluripotency and multilineage differentiation.
PCGF6	19339689	ESC		1			we conclude that Cnot3, Eny2, Fip1l1, Mga, Pcgf6, Pcid2, Smc1a, and Trim28 all play important roles in self-renewal.
PCID2	24167073	ESC		1			Pcid2 inactivates developmental genes in human and mouse embryonic stem cells to sustain their pluripotency by modulation of EID1 stability.
POU5F1	16904174	ESC	1				yamanaka factors
PRDM14	24811060	ESC		1			RDM14: a unique regulator for pluripotency and epigenetic reprogramming.
SALL4	19350679	ESC			1		Sall4 is essential for stabilization, but not for pluripotency, of embryonic stem cells by repressing aberrant trophectoderm gene expression
SMAD1	21414485	ESC		1			BMP signaling to core circuitry
SMC1A	19339689	ESC		1			we conclude that Cnot3, Eny2, Fip1l1, Mga, Pcgf6, Pcid2, Smc1a, and Trim28 all play important roles in self-renewal.
SMC2	24711389	ESC		1			several other regulators that have been implicated in ESC maintenance including Nr0b1, Trim28, Pcgf6, Sall4, Tet1, Esrrb, Tcl1, Klf2/4/5, and Smc2 were ranked within the top 1%
SOX2	16904174	ESC	1				yamanaka factors
STAT3	12787504, 19571885, 12220864, 10428964	ESC		1			STAT3 activation is sufficient to maintain an undifferentiated state of mouse embryonic stem cells.
TBX3	20139965, 21414485	ESC	1				Tbx3 improves the germ-line competency of induced pluripotent stem cells, Mediates LIF signaling
TCF3	17018284, 18347094	ESC		1			Tcf3 governs stem cell features and represses cell fate determination in skin.Both Tcf3 depletion and Wnt pathway activation cause increased expression of Oct4, Nanog, and other pluripotency factors and produce ES cells that are refractory to differentiation
TCL1A	28262547	ESC			1		A Role for KLF4 in Promoting the Metabolic Shift via TCL1 during Induced Pluripotent Stem Cell Generation
TERT	16644866	ESC		1			pluripotency factors
TET1	22210859	ESC		1			Acute depletion of Tet1-dependent 5-hydroxymethylcytosine levels impairs LIF/Stat3 signaling and results in loss of embryonic stem cell identity.
TFCP2L1	23942238	ESC		1			Tfcp2l1 upregulates Nanog expression and promotes self-renewal in a Nanog-dependent manner.
TRIM28	19339689	ESC		1			Cnot3 and Trim28 co-occupy many putative gene promoters with c-Myc and Zfx
ZFP42	18433507	ESC		1			Rex1/Zfp42 is dispensable for pluripotency in mouse ES cells.
ZFX	17448993	ESC		1			Zfx overexpression facilitated ESC self-renewal by opposing differentiation. Furthermore, Zfx deletion abolished the maintenance of adult HSC but did not affect erythromyeloid progenitors or fetal HSC
ZNF281	21915945	ESC		1			Zfp281 is dispensable for establishment and maintenance of ESCs, it is required for their proper differentiation in vitro
CBX4	26711500	epithelial cell		1			Cbx4 maintains the epithelial lineage identity and cell proliferation in the developing stratified epithelium.
CDH1	14613514	epithelial cell				1	mechanisms regulating cell-cell adhesions, mobility and proliferation of epithelial cells,E-cadherin is one of the most important molecules in cell-cell adhesion in epithelial tissues
CDSN	19596793	epithelial cell			1		Corneodesmosin gene ablation induces lethal skin-barrier disruption and hair-follicle degeneration related to desmosome dysfunction
EHF	24142692	epithelial cell	1				Ets transcription factor EHF promotes cornea epithelial fate through complementary gene activating and repressing activities.EHF ChIP-seq, in combination with gene expression data from cornea epithelial cells lacking EHF, indicates that EHF is a regulator of cornea epithelial cell identity.
ELF3	11984530	epithelial cell		1			Elf3 is an important regulator of morphogenesis and terminal differentiation of epithelial cell lineages in the small intestine.
F11R	15677455	epithelial cell			1		Junctional adhesion molecule 1 regulates epithelial cell morphology through effects on beta1 integrins and Rap1 activity
GRHL3	15831758	epithelial cell		1			Grainy head-like 3. Mice lacking this factor display defective skin barrier function and deficient wound repair
HR	15280217	epithelial cell		1			a loss-of-function (Hr-/-) mouse model. The Hr-/- phenotype includes both hair loss and severe wrinkling of the skin.
ITGA6	24695311	epithelial cell				1	Basal epithelial cells are CD49fhigh EpCAMlow
KLF4	16670755,10431239, 12736219, 11698679	epithelial cell	1				expression of the transcription factor Kruppel-like factor 4 (Klf4) is necessary to establish the prenatal epidermal barrier in mice. As well, ectopic expression of Klf4 accelerates barrier acquisition within a field of competence established by the expression of the late CE proteins.
KLF5	21803035	epithelial cell	1				a critical role of KLF5 in the formation and terminal differentiation of the urothelium
KRT14	21900500	epithelial cell				1	Novel function of keratins 5 and 14 in proliferation and differentiation of stratified epithelial cells
KRT18	20890307	epithelial cell				1	K8 and its obligate partner K18 constitute the primary keratin pair in many simple epithelial cells
KRT5	21900500	epithelial cell				1	Novel function of keratins 5 and 14 in proliferation and differentiation of stratified epithelial cells
KRT8	20890307	epithelial cell				1	K8 and its obligate partner K18 constitute the primary keratin pair in many simple epithelial cells
NGFR	25392568	epithelial cell				1	Expression of p75(NGFR), a Proliferative and Basal Cell Marker, in the Buccal Mucosa Epithelium during Re-epithelialization
PAX6	25030175	epithelial cell		1			WNT7A and PAX6 define corneal epithelium homeostasis and pathogenesis.
PLCG1	17229814	epithelial cell			1		Obligatory role for phospholipase C-gamma(1) in villin-induced epithelial cell migration.
PRDM1	21878906	epithelial cell			1		Blimp1 regulates the transition of neonatal to adult intestinal epithelium
PRSS8	15246975	epithelial cell				1	This enzyme is highly expressed in prostate epithelia, regulates sodium currents
SOX9	26776520, 24191021	epithelial cell			1		Sox9 plays multiple roles in the lung epithelium during branching morphogenesis.In vitro, Sox9-positive cells showed proliferative and differentiation capacity; In absence of Sox9, tubule regeneration is altered and fibrosis develops.
TGFBR2	17408644	epithelial cell		1			TGF-betaRII rescues development of small intestinal epithelial cells in Elf3-deficient mice
TP63	18560758, 25030175	epithelial cell	1				mice were born alive but died within hours of birth because they failed to develop skin. in the absence of p63, skin development aborts at an early stage without starting a pluristratification program, and that p63 is therefore required for the commitment of the immature ectoderm to the epidermal lineage
VDR	25139050	epithelial cell			1		loss of VDR in either cellular compartment accelerated ductal morphogenesis with increased epithelial cell proliferation and decreased apoptosis within terminal end buds. Conversely, VDR signaling specifically in the mammary epithelium modulated hormone-induced alveolar growth, as ablation of VDR in this cell type resulted in precocious alveolar development
WNT7A	25030175	epithelial cell	1				WNT7A and PAX6 define corneal epithelium homeostasis and pathogenesis.
EMD	7894480	Skeleton muscle myoblast		1			Emerin deficiency at the nuclear membrane in patients with Emery-Dreifuss muscular dystrophy
EYA1	17098221	Skeleton muscle myoblast		1			Eya1 and Eya2 proteins are required for hypaxial somitic myogenesis in the mouse embryo
EYA2	17098221	Skeleton muscle myoblast		1			Eya1 and Eya2 proteins are required for hypaxial somitic myogenesis in the mouse embryo
GLI2	15039437	Skeleton muscle myoblast		1			Disruption of Meox or Gli activity ablates skeletal myogenesis in P19 cells.
LEMD2	19720741	Skeleton muscle myoblast		1			NET25 and MAN1 are required for myogenic differentiation
MAPK12	8633070	Skeleton muscle myoblast		1			ERK6, a mitogen-activated protein kinase involved in C2C12 myoblast differentiation
MEF2A	1516833	Skeleton muscle myoblast		1			The MEF2 site is an essential element of muscle enhancers and promoters that is bound by a nuclear activity found, so far, only in muscle and required for tissue-specific transcription. however, MEF2 alone is insufficient to produce the full muscle phenotype
MEF2C	11714687	Skeleton muscle myoblast		1			The Mef2c gene is a direct transcriptional target of myogenic bHLH and MEF2 proteins during skeletal muscle development.
MEF2D	8269842	Skeleton muscle myoblast				1	A fourth human MEF2 transcription factor, hMEF2D, is an early marker of the myogenic lineage.
MEOX1	15039437	Skeleton muscle myoblast		1			Disruption of Meox or Gli activity ablates skeletal myogenesis in P19 cells.
MET	8633043	Skeleton muscle myoblast		1			a function that is required for the appropriate migration of these myogenic precursors to the limb where the ligand for c-met (hepatocyte growth factor/scatter factor) is expressed at high levels
MYF5	21922054	Skeleton muscle myoblast	1				Skeletal myogenesis is regulated by four MRFs: Myf5, MyoD, myogenin and MRF4
MYF6	2311584	Skeleton muscle myoblast	1				expressed exclusively in skeletal, msucle specific transcriptional activator, highy expression in muscle differentiation
MYOD1	17011493	Skeleton muscle myoblast	1				MyoD regulates skeletal myogenesis
MYOG	8393145	Skeleton muscle myoblast	1				Skeletal myogenesis is regulated by four MRFs: Myf5, MyoD, myogenin and MRF4
NRG1	17336907	Skeleton muscle myoblast		1			Normal cellular proliferation and impaired myocardial differentiation in EphrinB2 and NRG1 mutants
PAX3	9094721	Skeleton muscle myoblast		1			Myogenic differentiation can be initiated by a limited number of molecules. In this work, we analyzed the function of the homeobox gene Lbx1 in chicken embryos and explant cultures. We demonstrate that overexpression of Lbx1 in vivo and in vitro leads to a strong activation of various muscle markers.
PAX7	17506689	Skeleton muscle myoblast		1			Pax3 and Pax7 mark myogenic progenitor cells and regulate their behavior and their entry into the program of skeletal muscle differentiation
SIX1	25210496	Skeleton muscle myoblast	1				Six1 is a critical factor in the genesis of muscle progenitors.
SIX2	7720577	Skeleton muscle myoblast			1		Six 1 and Six 2 also are expressed in skeletal and smooth muscle, respectively. These genes may participate in the patterning of the distal tendons of the limb phalanges by setting positional values along the limb axes
SMTN	8707825	Skeleton muscle myoblast				1	Smoothelin, a novel cytoskeletal protein specific for smooth muscle cells.
TCF12	1312219	Skeleton muscle myoblast			1		HEB, a helix-loop-helix protein related to E2A and ITF2 that can modulate the DNA-binding ability of myogenic regulatory factors.HEB is therefore likely to play an important role in regulating lineage-specific gene expression
TEAD4	892137221701496	Skeleton muscle myoblast	1				Transcriptional Enhancer Factor-1 (TEF-1) is a transcription factor required for cardiac muscle gene activation. TEAD4 represses expression of the growth factor CTGF (connective tissue growth factor) to promote differentiation
TGFB1	25163461	Skeleton muscle myoblast		1			Inhibitory effect of hsa-miR-590-5p on cardiosphere-derived stem cells differentiation through downregulation of TGFB signaling
ANXA3	26182056	endothelial cell				1	Anxa3 as a unique marker of the endothelial and myeloid cell lineages of Xenopus laevis during development. Anxa3 transcripts are also detected in endothelial cells (ECs) of zebrafish and mouse embryos, suggesting an important evolutionary function during formation of blood vessels. Indeed, Anxa3 loss-of-function experiments in frog embryos reveal its critical role during the morphogenesis of ear…
BCAR1	21245381	endothelial cell			1		Neuropilin-1 signaling through p130Cas tyrosine phosphorylation is essential for growth factor-dependent migration of glioma and endothelial cells.
CD93	26848865	endothelial cell				1	D93 is a transmembrane glycoprotein predominantly expressed in endothelial cells.
EDN1	8999856	endothelial cell			1		endothelins 1 equipotently stimulated migration
EGFL7	20947685	endothelial cell			1		EGFL7 overexpression in HUVECs leads to a dysregulated and hyperangiogenic response, similar to that found when Notch signaling is suppressed. Knockdown of EGFL7 suppresses endothelial cell proliferation, angiogenic sprouting, and migration, reminiscent of Notch activation
ERG	25584796	endothelial cell			1		The endothelial transcription factor ERG promotes vascular stability and growth through Wnt/β-catenin signaling
ETS1	10048576	endothelial cell			1		ETS-1 converts endothelial cells to the angiogenic phenotype by inducing the expression of matrix metalloproteinases and integrin beta3
ETV2	19070576, 19217421	endothelial cell		1			coexpression of the Forkhead protein FoxC2 and the Ets protein Etv2 induces ectopic expression of vascular genes in Xenopus embryos, and that combinatorial knockdown of the orthologous genes in zebrafish embryos disrupts vascular development. Finally, we show that FOX:ETS motifs are present in many known endothelial-specific enhancers and that this motif is an efficient predictor of endothelial e…
FLI1	19217421	endothelial cell	1				Knock down of eitherGata2 or Fli1 inhibited expression of other endothelial markers
FOXC2	19070576	endothelial cell		1			coexpression of the Forkhead protein FoxC2 and the Ets protein Etv2 induces ectopic expression of vascular genes in Xenopus embryos, and that combinatorial knockdown of the orthologous genes in zebrafish embryos disrupts vascular development. Finally, we show that FOX:ETS motifs are present in many known endothelial-specific enhancers and that this motif is an efficient predictor of endothelial e…
FOXP1	24023716	endothelial cell			1		FoxP1 Stimulates Angiogenesis by Repressing the Inhibitory Guidance Protein Semaphorin 5B in Endothelial Cells
GATA2	19217421	endothelial cell	1				The zinc finger transcription factor GATA2 is also an important regulator of both hematopoietic and endothelial genes. GATA2 is the most abundantly expressed GATA factor in endothelial cells (Lee et al., 1991), and numerous endothelial enhancers contain GATA binding sites, which are bound directly by GATA2 (Table 1). In addition, experiments in embryonic stem cells demonstrated the importance of …
HIF1A	8756616	endothelial cell			1		HIF-1 in the activation of VEGF transcription in hypoxic cells.
ITGB3	10022831	endothelial cell			1		alphavbeta3 integrin participates in the full activation of VEGFR-2 triggered by VEGF-A, which is an important angiogenic inducer in tumors, inflammation and tissue regeneration
KDR	10022831, 11387210	endothelial cell		1			alphavbeta3 integrin participates in the full activation of VEGFR-2 triggered by VEGF-A, which is an important angiogenic inducer in tumors, inflammation and tissue regeneration
NFATC1	25157100	endothelial cell			1		Genome-wide approaches reveal functional vascular endothelial growth factor (VEGF)-inducible nuclear factor of activated T cells (NFAT) c1 binding to angiogenesis-related genes in the endothelium
NOS3	8999856	endothelial cell			1		application of antisense oligodeoxynucleotides targeting endothelial NO synthase in human umbilical vein endothelial cells, an absolute requirement for the functional NO synthase in cell migration has been demonstrated
NRP1	21245381, 24863060	endothelial cell			1		Imatinib inhibits VEGF-independent angiogenesis by targeting neuropilin 1-dependent ABL1 activation in endothelial cells. Neuropilin-1 signaling through p130Cas tyrosine phosphorylation is essential for growth factor-dependent migration of glioma and endothelial cells.
PECAM1	18214516	endothelial cell				1	In immunohistochemistry, CD31 is used primarily to demonstrate the presence of endothelial cells in histological tissue sections.Some markers have been proven to be suitable for the detection of endothelial cells, such as CD31, ESAM or CD105 (endoglin) ESAM
PLCG1	20011604	endothelial cell			1		A phosphoinositide 3-kinase/phospholipase Cgamma1 pathway regulates fibroblast growth factor-induced capillary tube formation.
PVRL2	27676263	endothelial cell				1	Nectin-2 is a surface marker and an important regulator of OECs
S1PR1	28668852	endothelial cell				1	Sphingosine-1-Phosphate-Receptor 1 as a Marker for Endothelial Cells in Mouse Xenograft Models
TAL1	19217421	endothelial cell	1				Tal1 is expressed early during embryogenesis in the development of hematopoietic, endothelial, and neuronal precursor cells, and disruption of Tal1 in either mouse or zebrafish results in severe defects in the development of the vascular system (Green et al., 1992; Kallianpur et al., 1994; Patterson et al., 2005; Visvader et al., 1998; Fig. 2). Interestingly, blood vessels do form in the absence …
TEK	11161575	endothelial cell			1		Tie2-Cre transgenic mice: a new model for endothelial cell-lineage analysis in vivo.
CDO1	20169146	mid radical glial				1	Identification of Novel Glial Genes by Single-Cell Transcriptional Profiling of Bergmann Glial Cells from Mouse Cerebellum
CHD3	20169146	mid radical glial				1	Identification of Novel Glial Genes by Single-Cell Transcriptional Profiling of Bergmann Glial Cells from Mouse Cerebellum
CYB5R4	20169146	mid radical glial				1	Identification of Novel Glial Genes by Single-Cell Transcriptional Profiling of Bergmann Glial Cells from Mouse Cerebellum
CYP26B1	20169146	mid radical glial				1	Identification of Novel Glial Genes by Single-Cell Transcriptional Profiling of Bergmann Glial Cells from Mouse Cerebellum
DAB1	20169146	mid radical glial				1	Identification of Novel Glial Genes by Single-Cell Transcriptional Profiling of Bergmann Glial Cells from Mouse Cerebellum
ERBB2	18079173	mid radical glial	1				Reinduction of ErbB2 in astrocytes promotes radial glial progenitor identity in adult cerebral
FABP7	23284888	mid radical glial				1	A Radial Glia Gene Marker, Fatty Acid Binding Protein 7 (FABP7), Is Involved in Proliferation and Invasion of Glioblastoma Cells
FOXG1	22308465	mid radical glial	1				When we added the Pou and Homeobox domain-containing transcription factor Brn2 to Sox2 and FoxG1, we were able to induce tripotent NPCs that could be differentiated not only into neurons and astrocytes but also into oligodendrocytes.
GFAP	11059815	mid radical glial				1	These astrocytic markers emerge as neuroepithelial cells become radial glia
HES1	12666205	mid radical glial	1				Hes1 but not Hes5 regulates an astrocyte versus oligodendrocyte fate choice in glial restricted precursors.
HES5	10821751	mid radical glial	1				Glial cell fate specification modulated by the bHLH gene Hes5 in mouse retina
ISOC1	20169146	mid radical glial				1	Identification of Novel Glial Genes by Single-Cell Transcriptional Profiling of Bergmann Glial Cells from Mouse Cerebellum
MCM5	20169146	mid radical glial				1	Identification of Novel Glial Genes by Single-Cell Transcriptional Profiling of Bergmann Glial Cells from Mouse Cerebellum
NES	21248788	mid radical glial				1	These reactive astrocytes share hallmarks with NSCs and developmental radial glia, such as expression of nestin, brain lipid-binding protein (BLBP)
NOTCH1	18079173	mid radical glial	1				Pax6, Sox2, Hes5, and Notch1 are transcription factors or signaling ligands essential for radial glial progenitor identity and potential
PAX6	9856459	mid radical glial	1				Pax6 controls radial glia differentiation in the cerebral cortex
PDGFC	20169146	mid radical glial				1	Identification of Novel Glial Genes by Single-Cell Transcriptional Profiling of Bergmann Glial Cells from Mouse Cerebellum
PPIG	20169146	mid radical glial				1	Identification of Novel Glial Genes by Single-Cell Transcriptional Profiling of Bergmann Glial Cells from Mouse Cerebellum
RLBP1	19324864	mid radical glial				1	Rlbp1 promoter drives robust MÃ­_ller glial GFP expression in transgenic mice.
RPS28	20169146	mid radical glial				1	Identification of Novel Glial Genes by Single-Cell Transcriptional Profiling of Bergmann Glial Cells from Mouse Cerebellum
S100B	19147496	mid radical glial				1	S100B is a Ca2+-binding protein of the EF-hand type that is abundantly expressed in astrocytes
SOX1	26553868	mid radical glial	1				Induction of Pluripotency in Astrocytes through a Neural Stem Cell-like State
SOX2	18079173	mid radical glial	1				Pax6, Sox2, Hes5, and Notch1 are transcription factors or signaling ligands essential for radial glial progenitor identity and potential
ALCAM	21078714	mesenchimal stem cell				1	mesenchymal markers (CD29, CD44, CD73, CD90, CD105, CD117, CD166, and STRO-1)
ALPL	26839555	mesenchimal stem cell			1		Multiple Functions of MSCA-1/TNAP in Adult Mesenchymal Progenitor/Stromal Cells
B4GALNT1	17264296	mesenchimal stem cell				1	Human bone marrow mesenchymal stromal cells express the neural ganglioside GD2: a novel surface marker for the identification of MSCs.
CD44	26754424	mesenchimal stem cell				1	We have characterized by FCM the EV released from BM-hMSC, that were defined as particles less than 0.9 μm, positive for the hMSC markers (CD90, CD44 and CD73)
ENG	26839555	mesenchimal stem cell				1	The following should be considered as MSCs: (1) cells adherent to plastic in culture; (2) cells expressing CD105, CD73, and CD90
FN1	21429937	mesenchimal stem cell			1		Mesenchymal stem cell migration is regulated by fibronectin through α5β1-integrin-mediated activation of PDGFR-β and potentiation of growth factor signals
FZD9	20658518	mesenchimal stem cell				1	These findings suggest the possibility that CD349 could be utilized as a specialized marker for MSC isolation for re-endothelialization.
ITGA1	15676216	mesenchimal stem cell				1	The CD45(-)CD14(-)/CD73(+) and CD45(-)CD14(-)/CD49a(+) phenotypes identified subsets containing all the CFU-F and sufficiently enriched to detect them in fresh BM, enabling evaluation of mesenchymal content of BM collections for cell therapy
ITGB1	22339642	mesenchimal stem cell				1	MSC phenotypic markers (CD29, CD73, CD44 and CD105)
KIT	21078714	mesenchimal stem cell				1	mesenchymal markers (CD29, CD44, CD73, CD90, CD105, CD117, CD166, and STRO-1)
MCAM	24578244	mesenchimal stem cell				1	CD146, A number of candidate MSC surface markers or markers possibly related to their stemness have been brought forward so far, including Stro-1, SSEA-4, CD271, and CD146, yet there is a large difference in their expression in various sources of MSCs.
NGFR	25815130	mesenchimal stem cell				1	CD271 as a marker to identify mesenchymal stem cells from diverse sources before culture.
NT5E	26839555	mesenchimal stem cell				1	The following should be considered as MSCs: (1) cells adherent to plastic in culture; (2) cells expressing CD105, CD73, and CD90
PDGFB	10734101, 19019919	mesenchimal stem cell			1		Platelet-derived growth factor receptor beta regulates migration and DNA synthesis in metanephric mesenchymal cells.
SUSD2	23406305	mesenchimal stem cell				1	Prospective isolation of mesenchymal stem cells from human bone marrow using novel antibodies directed against Sushi domain containing 2
THY1	26754424	mesenchimal stem cell				1	MSC surface markers (CD44, CD73, and CD90) can identify human MSC-derived extracellular vesicles by conventional flow cytometry.
VCAM1	24052950	mesenchimal stem cell				1	The combination marker LNGFR(+)THY-1(+)VCAM-1(hi+) (LTV) can be used selectively to isolate the most potent and genetically stable MSCs.
ZEB1	23554223	mesenchimal stem cell	1				hypoxia within spheres together with loss of Zeb1 repression synergize to cause superinduction of Hif1a, which in turn leads to induction of the DNA demethylase Aid/Aicda, demethylation of the Oct4 promoter/enhancer and multipotency. Oct4 and Nanog expression diminish when cells are removed from the hypoxic environment of spheres and placed in monolayer culture, but the cells retain multipotentia…
ASCL1	8845150	neuronal cell	1				MASH1 promotes the differentiation of a committed neuronal precursor. One of three transcription factors
BCL11B	28424591	neuronal cell		1			Bcl11b is a fundamental transcription factor in fetal development, with important roles for the differentiation and development of various neuronal subtypes in the central nervous system (CNS). It has been used as a specific marker of layer V subcerebral projection neurons as well as striatal interneurons.
CD24	8783272	neuronal cell				1	mCD24 expression in the developing mouse brain and in zones of secondary neurogenesis in the adult
DCX	10399932, 12764037	neuronal cell				1	DCX is widely expressed by migrating neurons and is observed in the earliest stages of neuronal development [43]. It is a microtubule-associated protein that is expressed in post-mitotic neurons and has a suggested role in the growth of neuronal processes at the leading edge of the cell
ENO2	6769532	neuronal cell				1	NSE, also referred to as gamma-enolase or enolase 2, is a cytosolic protein consistently expressed by mature neurons and cells of neuronal origin
FOS	2113539	neuronal cell				1	Expression of c-fos-like protein as a marker for neuronal activity following noxious stimulation in the rat.
FOXG1	22308465	neuronal cell	1				When we added the Pou and Homeobox domain-containing transcription factor Brn2 to Sox2 and FoxG1, we were able to induce tripotent NPCs that could be differentiated not only into neurons and astrocytes but also into oligodendrocytes.
GABBR1	21833169	neuronal cell			1		is a mature neuronal marker expressed in GABAergic interneurons
GAD2	17541643	neuronal cell			1		GAD65/67 are two enzymes involved in GABA synthesis by GABAergic interneurons
INA	2510778, 8076208	neuronal cell				1	neuronal cytoskeletal protein; intermediate filament; provides structural support for axons and regulates axon diameter
JAG1	25283993	neuronal cell		1			Vascular ​ephrinB2 and ​Jagged1 maintain neural stem cells in vivo.
MAP2	7001466	neuronal cell				1	MAP-2 is a neuron-specific cytoskeletal protein that is used as a marker of neuronal phenotype
MAPT	1903170	neuronal cell				1	highly soluble microtubule-associated protein mostly found in neurons compared to non-neuronal cells
MSI1	17142889	neuronal cell				1	has been shown that cells within rosettes express multiple cell markers, including among others Nestin, NCAM and Musashi-0
MYT1L	27194476	neuronal cell		1			A combination of only three transcription factors — BRN2 (also known as POU3F2), achaetescute homologue 1 (ASCL1) and myelin transcription factor 1-like protein (MYT1L)
NCAM1	19383417	neuronal cell				1	neural marker CD56 (NCAM) were more highly expressed in hESC-derived neural cells.
NR2F1	19160499	neuronal cell		1			Requirement for COUP-TFI and II in the temporal specification of neural stem cells in CNS development.
POU3F2	27194476	neuronal cell	1				A combination of only three transcription factors — BRN2 (also known as POU3F2), achaetescute homologue 1 (ASCL1) and myelin transcription factor 1-like protein (MYT1L)
RBFOX3	1483388	neuronal cell				1	NeuN, a neuronal specific nuclear protein in vertebrates.
SOX11	23483698	neuronal cell	1				Transcription factor Sox11 is essential for both embryonic and adult neurogenesis.
TUBB3	18379434	neuronal cell				1	Class III beta-tubulin isotype (betaIII-tubulin) is widely regarded as a neuronal marker in developmental neurobiology and stem cell research
CDKN1A	16846525	fibroblast			1		A cell-cycle independent role for p21 in regulating synovial fibroblast migration in rheumatoid arthritis
COL1A1	27258152	fibroblast				1	a recent paper utilizing Col1a2-CreERT2, and DDR2 and Collagen1a1-GFP as markers of cardiac fibroblasts
COL1A2	27258152	fibroblast				1	a recent paper utilizing Col1a2-CreERT2, and DDR2 and Collagen1a1-GFP as markers of cardiac fibroblasts
CTGF	26426080	fibroblast		1			CTGF directs fibroblast differentiation from human mesenchymal stem/stromal cells and defines connective tissue healing in a rodent injury model
DDR2	19217425	fibroblast				1	a more fibroblast-specific marker, Discoidin Domain Receptor 2 (DDR2)
DKK3	23439431	fibroblast				1	fibroblast-specific genes including DKK3, Snail1, and Col1α1
GAS6	15184064, 15184064	fibroblast			1		Vitamin K-dependent Gas6 activates ERK kinase and stimulates growth of cardiac fibroblasts.
GSN	1848726	fibroblast			1		gelsolin, which promotes both actin assembly and disassembly in vitro, is an important element in fibroblast locomotion
KMT2B	27698142	fibroblast		1			MLL4 is dispensable for maintaining fibroblast cell identity
MIF	12782713	fibroblast			1		MIF addition extends the lifespan of primary murine fibroblasts
MYC	9924025, 15674325, 18987311	fibroblast			1		this function is essential for the control of cell proliferation and transformation by c-MYC
OSR1	25013174	fibroblast		1			the top two TFs with the highest number of target genes, PRRX1 and OSR1, collectively targeted all TFs in the influential-set, and covered 13 out of 18 TFs in the fibroblast network
P4HA1	26639555	fibroblast				1	fibroblast markers such as P4HA1 (prolyl 4-hydroxylase, a key enzyme in collagen synthesis;Supplementary Fig. 14b) or vimentin
PDGFRA	24336287	fibroblast				1	The pan-fibroblast marker platelet derived growth factor receptor alpha (PDGFRa)
PRRX1	25013174	fibroblast		1			the top two TFs with the highest number of target genes, PRRX1 and OSR1, collectively targeted all TFs in the influential-set, and covered 13 out of 18 TFs in the fibroblast network
S100A4	7615639	fibroblast				1	Identification and characterization of a fibroblast marker: FSP1.
SNAI1	26236989	fibroblast	1				Snail1-induced partial epithelial-to-mesenchymal transition drives renal fibrosis in mice
TCF21	22573622	fibroblast		1			The bHLH transcription factor Tcf21 is required for lineage-specific EMT of cardiac fibroblast progenitors
TWIST2	19046162	fibroblast				1	Twist-2 is a marker for differentiating dermal fibroblasts during embryonic development
VIM	26639555	fibroblast				1	fibroblast markers such as P4HA1 (prolyl 4-hydroxylase, a key enzyme in collagen synthesis;Supplementary Fig. 14b) or vimentin

## Sheet: Supplementary Table 2
Supplementary Table 2: Curated control genes from literature and public databases annotations (Xia et al. 2020, Nature Communications 11(1): 2696)
Gene name	cell_type
C19ORF43	hematopoietic
LMBR1L	hematopoietic
AK310228	hematopoietic
KHNYN	hematopoietic
FDXACB1	hematopoietic
CALHM3	hematopoietic
MTX3	hematopoietic
DOM3Z	hematopoietic
KDELC1	hematopoietic
THOC3	hematopoietic
ACTRT2	hematopoietic
ZFR2	hematopoietic
EFCC1	hematopoietic
LRRC47	hematopoietic
SDR42E1	hematopoietic
C16ORF80	hematopoietic
HELB	hematopoietic
TOE1	hematopoietic
FAM205A	hematopoietic
BEND3	hematopoietic
NOBOX	hematopoietic
C6ORF25	hematopoietic
HENMT1	hematopoietic
ZNF204P	hematopoietic
EXPH5	B cell
C2ORF78	B cell
BAI3	B cell
LOC646862	B cell
RBSG2	B cell
PRKRIR	B cell
IGJ	B cell
CCDC19	B cell
ZNF440	B cell
GDPGP1	B cell
MANBAL	B cell
HP09025	B cell
ZNF793	B cell
PTAR1	B cell
GFOD1	B cell
BC107108	B cell
AK125558	B cell
DCAF10	B cell
KIAA1432	B cell
DCAF8L2	B cell
LINC00479	B cell
RNF26	B cell
C21ORF58	B cell
FAM5C	B cell
SCAND1	B cell
PPP6R2	B cell
C9ORF117	B cell
DNAJB8	B cell
KDM5D	B cell
STARD3	B cell
MAK16	B cell
CCDC178	B cell
SMCR5	ESC
VAC14-AS1	ESC
ALS2CR8	ESC
FAM207A	ESC
WDR12	ESC
C8ORF34	ESC
MTERF	ESC
DEFB107A	ESC
FAM120A	ESC
LAS1L	ESC
CEACAM20	ESC
AK125684	ESC
PSG8	ESC
MRPL50	ESC
C13ORF45	ESC
RALGAPB	ESC
FAM208A	ESC
SF3A3	ESC
FBXO33	ESC
NXT1	ESC
ZNF445	ESC
ZNF432	ESC
GIMAP8	ESC
ZNF519	ESC
ZNF695	ESC
MAATS1	ESC
TRPC4AP	ESC
TLX1NB	ESC
KLK15	ESC
ZNF763	ESC
LOC286190	ESC
KIAA0040	ESC
TRMT10B	ESC
PRSS30P	ESC
UTP23	epithelial
FAM90A25P	epithelial
TSGA10IP	epithelial
RIOK3	epithelial
PHACTR2	epithelial
CREBRF	epithelial
HMGN2P46	epithelial
SLFNL1	epithelial
APOL6	epithelial
FAM153A	epithelial
MCM10	epithelial
GPR115	epithelial
TMEM168	epithelial
METTL21D	epithelial
RAB39A	epithelial
CT47A7	epithelial
ZNF286B	epithelial
WFDC11	epithelial
C1ORF167	epithelial
PRRG3	epithelial
ZNF677	epithelial
ZNF843	epithelial
CEP192	epithelial
HADV36S1	epithelial
NEDD8-MDP1	epithelial
ANKRD20A4	muscle
OSGEPL1	muscle
CHPF2	muscle
GAREML	muscle
LOC727924	muscle
C15ORF60	muscle
THAP6	muscle
CABLES2	muscle
NOL11	muscle
HOXB-AS3	muscle
C1ORF61	muscle
HDV102S1	muscle
TBCC	muscle
KIAA1704	muscle
LOC441242	muscle
ASPG	muscle
DEFB119	muscle
MAFIP	muscle
KLHL26	muscle
PTRHD1	muscle
C19ORF47	muscle
AK296065	muscle
FLJ00382	muscle
C8ORF4	muscle
GUCY1B2	endothelial
DKFZP434K1323	endothelial
C21ORF54	endothelial
LYPLAL1	endothelial
C11ORF73	endothelial
FAM24B	endothelial
LOC653653	endothelial
CCDC73	endothelial
FAM122A	endothelial
VCX3B	endothelial
LONP2	endothelial
SPAG11A	endothelial
OXGR1	endothelial
ZNF841	endothelial
CRYBG3	endothelial
C1ORF228	endothelial
DCP2	endothelial
RNF224	endothelial
CDH7	endothelial
NPIPL3	endothelial
FAM222A	endothelial
TRMT12	endothelial
C10ORF35	endothelial
ZSWIM4	endothelial
SLC35E2	glial
GPR126	glial
METAP1D	glial
TBC1D22B	glial
SPATA31A2	glial
GSDMC	glial
HRCT1	glial
ZNF189	glial
ZC2HC1A	glial
C2ORF71	glial
ZNF696	glial
LYRM1	glial
TIMM22	glial
SNRPA1	glial
C1ORF177	glial
CMTM3	glial
STARD5	glial
C16ORF59	glial
LOC441178	glial
C15ORF41	glial
TMEM151A	glial
WFDC5	glial
SLFN14	glial
GOLGA6L9	mesenchimal
MEX3C	mesenchimal
SRPR	mesenchimal
C17ORF53	mesenchimal
S100A7L2	mesenchimal
WDR87	mesenchimal
HIATL1	mesenchimal
C4ORF40	mesenchimal
PIGK	mesenchimal
DIEXF	mesenchimal
NWD1	mesenchimal
KRTAP23-1	mesenchimal
FLAD1	mesenchimal
C18ORF56	mesenchymal
RBM12	mesenchimal
C10ORF35	mesenchimal
USP17L8	mesenchimal
ZSWIM7	mesenchimal
ARL10	neuronal
TCP11X2	neuronal
GRPEL2	neuronal
GLT8D1	neuronal
PAGE5	neuronal
FAM19A5	neuronal
CCDC104	neuronal
C5ORF34	neuronal
C12ORF44	neuronal
SNX13	neuronal
NPIPL3	neuronal
FBXL6	neuronal
TRIP4	neuronal
SLC25A10	neuronal
C11ORF88	neuronal
ZDHHC11	neuronal
UGT2A2	neuronal
NUTM2D	neuronal
C17ORF75	neuronal
LINC00923	neuronal
UPK3B	neuronal
C3ORF70	fibroblast
2021-03-02	fibroblast
FANCD2OS	fibroblast
ZNF311	fibroblast
C17ORF78	fibroblast
IFI27L1	fibroblast
WFDC5	fibroblast
WFDC8	fibroblast
RANBP3	fibroblast
ZNF786	fibroblast
C1ORF65	fibroblast
RRNAD1	fibroblast
MSANTD3	fibroblast
C10ORF129	fibroblast
FAM86A	fibroblast
LPCAT1	fibroblast
LMLN	fibroblast
C10ORF99	fibroblast
LSM14B	fibroblast
ZNF729	fibroblast

## Sheet: Supplementary Table 3
Supplementray Table 3: ENCODE and SRA database accession numbers for RNA expression profiles
cell_type	exp_id	type	sample_id	organism
B cell	ENCSR000COQ	RNA-seq	ENCFF000EWJ	Homo sapiens
B cell	ENCSR000COQ	RNA-seq	ENCFF000EWX	Homo sapiens
B cell	ENCSR000COQ	RNA-seq	ENCFF000EWW	Homo sapiens
B cell	ENCSR000COQ	RNA-seq	ENCFF000EXE	Homo sapiens
endothelial cell	ENCSR000COZ	RNA-seq	ENCFF000GRN	Homo sapiens
endothelial cell	ENCSR000COZ	RNA-seq	ENCFF000GSB	Homo sapiens
endothelial cell	ENCSR000COZ	RNA-seq	ENCFF000GSA	Homo sapiens
endothelial cell	ENCSR000COZ	RNA-seq	ENCFF000GTA	Homo sapiens
epithelial cell	ENCSR000COX	RNA-seq	ENCFF000GDZ	Homo sapiens
epithelial cell	ENCSR000COX	RNA-seq	ENCFF000GEO	Homo sapiens
ESC	ENCSR000COU	RNA-seq	ENCFF000FEU	Homo sapiens
ESC	ENCSR000COU	RNA-seq	ENCFF000FFF	Homo sapiens
ESC	ENCSR000COU	RNA-seq	ENCFF000FET	Homo sapiens
ESC	ENCSR000COU	RNA-seq	ENCFF000FFG	Homo sapiens
fibroblast	ENCSR000COO	RNA-seq	ENCFF000ENZ	Homo sapiens
fibroblast	ENCSR000COO	RNA-seq	ENCFF000EOA	Homo sapiens
fibroblast	ENCSR000COO	RNA-seq	ENCFF000ENY	Homo sapiens
fibroblast	ENCSR000COO	RNA-seq	ENCFF000EON	Homo sapiens
hematopoietic stem cell	ENCSR830HIN	RNA-seq	ENCFF065OFV	Homo sapiens
hematopoietic stem cell	ENCSR830HIN	RNA-seq	ENCFF291VSA	Homo sapiens
hematopoietic stem cell	ENCSR830HIN	RNA-seq	ENCFF644NDH	Homo sapiens
hematopoietic stem cell	ENCSR830HIN	RNA-seq	ENCFF068EOC	Homo sapiens
hematopoietic stem cell	ENCSR830HIN	RNA-seq	ENCFF730BGR	Homo sapiens
hematopoietic stem cell	ENCSR830HIN	RNA-seq	ENCFF069XUY	Homo sapiens
hematopoietic stem cell	ENCSR830HIN	RNA-seq	ENCFF196LEM	Homo sapiens
hematopoietic stem cell	ENCSR830HIN	RNA-seq	ENCFF102ATN	Homo sapiens
hematopoietic stem cell	ENCSR830HIN	RNA-seq	ENCFF210EBO	Homo sapiens
hematopoietic stem cell	ENCSR830HIN	RNA-seq	ENCFF105BMM	Homo sapiens
hematopoietic stem cell	ENCSR830HIN	RNA-seq	ENCFF151WCV	Homo sapiens
hematopoietic stem cell	ENCSR830HIN	RNA-seq	ENCFF167JUK	Homo sapiens
hematopoietic stem cell	ENCSR830HIN	RNA-seq	ENCFF565PAJ	Homo sapiens
hematopoietic stem cell	ENCSR830HIN	RNA-seq	ENCFF199NLJ	Homo sapiens
hematopoietic stem cell	ENCSR830HIN	RNA-seq	ENCFF339YYU	Homo sapiens
hematopoietic stem cell	ENCSR830HIN	RNA-seq	ENCFF861PHK	Homo sapiens
hematopoietic stem cell	ENCSR830HIN	RNA-seq	ENCFF359UBE	Homo sapiens
hematopoietic stem cell	ENCSR830HIN	RNA-seq	ENCFF574WPO	Homo sapiens
hematopoietic stem cell	ENCSR830HIN	RNA-seq	ENCFF396DUV	Homo sapiens
hematopoietic stem cell	ENCSR830HIN	RNA-seq	ENCFF649TLF	Homo sapiens
hematopoietic stem cell	ENCSR830HIN	RNA-seq	ENCFF412IIT	Homo sapiens
hematopoietic stem cell	ENCSR830HIN	RNA-seq	ENCFF501PAR	Homo sapiens
hematopoietic stem cell	ENCSR830HIN	RNA-seq	ENCFF447UNC	Homo sapiens
hematopoietic stem cell	ENCSR830HIN	RNA-seq	ENCFF850FEW	Homo sapiens
hematopoietic stem cell	ENCSR830HIN	RNA-seq	ENCFF510WNH	Homo sapiens
hematopoietic stem cell	ENCSR830HIN	RNA-seq	ENCFF935WFU	Homo sapiens
hematopoietic stem cell	ENCSR830HIN	RNA-seq	ENCFF790PEK	Homo sapiens
hematopoietic stem cell	ENCSR830HIN	RNA-seq	ENCFF598CWC	Homo sapiens
hematopoietic stem cell	ENCSR830HIN	RNA-seq	ENCFF959MBA	Homo sapiens
hematopoietic stem cell	ENCSR830HIN	RNA-seq	ENCFF739LBD	Homo sapiens
hematopoietic stem cell	ENCSR830HIN	RNA-seq	ENCFF919ARA	Homo sapiens
hematopoietic stem cell	ENCSR830HIN	RNA-seq	ENCFF760DAJ	Homo sapiens
hematopoietic stem cell	ENCSR830HIN	RNA-seq	ENCFF968XRL	Homo sapiens
hematopoietic stem cell	ENCSR830HIN	RNA-seq	ENCFF762RCL	Homo sapiens
mesenchimal stem cell	ENCSR275ZLF	RNA-seq	ENCFF378MAM	Homo sapiens
mesenchimal stem cell	ENCSR275ZLF	RNA-seq	ENCFF663RCH	Homo sapiens
mid radical glial	SRR1609047	RNA-seq	GSM1521774	Homo sapiens
mid radical glial	SRR1609048	RNA-seq	GSM1521775	Homo sapiens
neuronal cell	ENCSR292TAP	RNA-seq	ENCFF002BEF	Homo sapiens
neuronal cell	ENCSR292TAP	RNA-seq	ENCFF002BEG	Homo sapiens
neuronal cell	ENCSR292TAP	RNA-seq	ENCFF002BEB	Homo sapiens
neuronal cell	ENCSR292TAP	RNA-seq	ENCFF002BEC	Homo sapiens
Skeleton muscle myoblast	ENCSR000COY	RNA-seq	ENCFF000GPC	Homo sapiens
Skeleton muscle myoblast	ENCSR000COY	RNA-seq	ENCFF000GPO	Homo sapiens
Skeleton muscle myoblast	ENCSR000COY	RNA-seq	ENCFF000GPP	Homo sapiens
Skeleton muscle myoblast	ENCSR000COY	RNA-seq	ENCFF000GPR	Homo sapiens

## Sheet: Supplementary Table 4
Supplementary Table 4: Performance of SCIG algorithm and their variant models.
Features	Sensitivity (%)	Specificity (%)	Accuracy (%)	MCC	F1-score	AUC
Expression (TPM)	80.5	63.2	71.9	0.44	0.74	0.81
Expression (TPM), Tau and Gini expression specificity score	83.4	83.2	83.3	0.66	0.83	0.9
SCIG-whole model (19 features)	91.2	89.6	90.4	0.81	0.9	0.95

## Sheet: Supplementary Table 5
Supplementary Table 5: Functional implications and CIG categories of SCIGs identified in HUVEC CIGs.
Geneid	Gene name	CIG_score_HUVEC cells	CIG category	PubMed IDs	Remarks
ENSG00000147862	NFIB	11.4369	Master TF	23389444, 32483223, 19237660 and 32214235; Reported as an endothelial marker gene in the CellMarker and Human Cell Landscape databases	NFIB has been shown to regulate endothelins – secreted factors with the ability to mediate intercellular crosstalk – which can promote tumour angiogenesis, migration and invasion; A significant reduction was observed in the differentiation of human pluripotent stem cells (PSCs) into endothelial cells (ECs); Nuclear Factor-κB Activation Contributes to Vascular Endothelial Dysfunction via Oxidative…
ENSG00000196628	TCF4	11.3507	Master TF	32301972, 32483223, 38884552, 32214235; Reported as an endothelial marker gene in the Human Cell Landscape database	Transcription Factor 4 Regulates the Regeneration of Corneal Endothelial Cells; A significant reduction was observed in the differentiation of human pluripotent stem cells (PSCs) into endothelial cells (ECs); Dysregulation of the TCF4 Isoform in Corneal Endothelial Cells of Patients With Fuchs Endothelial Corneal Dystrophy
ENSG00000185551	NR2F2	10.1732	Master TF	15875024,32483223, 32214235,28457750,30388455; Reported as an endothelial marker gene in the CellMarker,Cell Taxonomy, scTyper and Human Cell Landscape databases	Suppression of Notch signalling by the COUP-TFII transcription factor regulates vein identity; A significant reduction was observed in the differentiation of human pluripotent stem cells (PSCs) into endothelial cells (ECs);
ENSG00000081189	MEF2C	9.62553	Master TF	25474999, 32214235, 28614297 and 28457750; Reported as an endothelial marker gene in the CellMarker and Human Cell Landscape databases	Myocyte enhancer factor 2 C (MEF2C) is a transcription factor known to regulate angiogenesis in endothelial cells.
ENSG00000120075	HOXB5	9.48308	Master TF	12897140	HoxB5 Is an Upstream Transcriptional Switch for Differentiation of the Vascular Endothelium from Precursor Cells
ENSG00000143995	MEIS1	9.40426	Master TF	29358086	MEIS1 Regulates Hemogenic Endothelial Generation, Megakaryopoiesis, and Thrombopoiesis in Human Pluripotent Stem Cells by Targeting TAL1 and FLI1
ENSG00000148737	TCF7L2	12.1265	Required TF	28851992;20947863	Tcf7l2 are fundamental in vascular development and, specifically, in endothelium formation; It is important for Wnt signaling activation
ENSG00000106004	HOXA5	12.056	Required TF	36398888, 28457750; Reported as an endothelial marker gene in the CellMarker database	HOXA5 is a key transcription factor involved in the expression of these semaphorins by FLS and endothelial cells.
ENSG00000175745	NR2F1	9.56944	Required TF	25157918 28457750 and 34030460; Reported as an endothelial marker gene in the CellMarker and Cell Taxonomy databases	Nuclear Receptor Subfamily 2 Group F Member 1a (nr2f1a) Is Required for Vascular Development in Zebrafish
ENSG00000138650	PCDH10	11.3071	Function	22245948	Through the effect of PCDH10 in CAM angiogenic assays, PCDH10 involved in angiogenesis
ENSG00000183496	MEX3B	10.3211	Function	24086288	The gene identified as a endothelium-dominant genes may play an important role in ductus arteriosus -specific functional and morphologic characteristics (table1)
ENSG00000176678	FOXL1	10.2736	Function	32946266	FOXL1 genes were found to be associated with super-enhancers in eight samples, including NHLF, human umbilical vein endothelial cells, etc.
ENSG00000005073	HOXA11	9.90259	Function	37539033	HOXA11 transcriptionally regulates TGFβ1 expression and activates the TGFβ1/Smad2 pathway, which induces VEGF-C secretion and lymphangiogenesis
ENSG00000123384	LRP1	9.58757	Function	33533918	In the cerebral vascular system, endothelial LRP1 regulates transendothelial clearance of several neurotoxins across the blood–brain barrier (BBB). It also controls angiogenesis in the retina.
ENSG00000198561	CTNND1	9.47389	Function	35700046	CTNND1 encodes a cellular adhesion protein p120-catenin (p120), which is essential for vascularization.
ENSG00000196159	FAT4	9.40573	Function	28705793, 32182215, 37031213; Reported as an endothelial marker gene in the CellMarker and scTyper databases	Dachsous1-Fat4 Signaling Controls Endothelial Cell Polarization; FAT4 dentified as a target gene of GATA-binding protein 2 (GATA2), a key transcriptional regulator of lymphatic vascular development and, in particular, lymphatic vessel valve development. Here, we demonstrate that FAT4 functions in a lymphatic endothelial cell-autonomous manner to control cell polarity in response to flow and is re…
ENSG00000143341	HMCN1	9.35627	Function	37208174	Involved in angiogenesis regulation (Brain)
ENSG00000114861	FOXP1	9.36799	Marker	36088337, 32214235; Reported as an endothelial marker gene in the CellMarker and Human Cell Landscape databases	When Foxp1 was knocked down in HUVECs using FoxP1 siRNA lentivirus, angiogenesis, cell proliferation, migration, and tube formation abilities decreased significantly.
ENSG00000124766	SOX4	10.2665	Marker	36585108, 32404985, 40119248, 28457750 and 32214235;Reported as an endothelial marker gene in the CellMarker and Human Cell Landscape databases	EC-specific SOX4 overexpression promoted endothelial-to-mesenchymal transition (EndoMT). SOX4 modulated HUVEC migration possibly through the CXCL12/CXCR4 axis
ENSG00000170166	HOXD4	10.1844	Marker	24651450; 23554940	HOXD4 gene has higher expression level in HUVECs compared to other sub types (Figure 3f). Zebrafish hoxd4a acts upstream of meis1.1 to direct vasculogenesis, angiogenesis and hematopoiesis.
ENSG00000198795	ZNF521	9.45693	Marker	39130409, 28457750 and 27124452; Reported as an endothelial marker gene in the PanglaoDB, CellMarker and CellMatch databases	The high expression of ZNF521 in endothelial cells, along with pathway analysis, highlights its enrichment in endothelial-related functions
ENSG00000105996	HOXA2	10.7299	Unknown		Unknown
ENSG00000048740	CELF2	10.4268	Unknown		Unknown
ENSG00000197705	KLHL14	9.98333	Unknown		Unknown
ENSG00000109132	PHOX2B	9.74328	Unknown		Unknown
						CIG category	Count
						Master TF	6
						Required TF	3
						Function	8
						Marker	4
						Unknown	4

## Sheet: Supplementary Table 6
Supplementary Table 6: Single-cell clustering parameters used to optimize the silhouette score
Gene expression value		CIG score
Clustering parameters	Silhouette Score	Clustering parameters	Silhouette Score
before Silhouette score optimization (npcs = 50, dims = 1:40, resolution=1)	0.1	before Silhouette score optimization (npcs = 50, dims = 1:40, resolution=1)	0.07
After Silhouette score optimization (npcs = 70, dims = 1:70, resolution=1)	0.07	before Silhouette score optimization (npcs = 50, dims = 1:40, resolution=1)	0.07
